# Supplementary material for: Maximum power point tracking of photovoltaic module based on Particle Swarm Optimization enhanced with Quasi-Newton method
Source: PLoS One. 2025 Jul 10;20(7):e0327542. doi: 10.1371/journal.pone.0327542 (PMC12244704; doi:10.1371/journal.pone.0327542)
Supplement: S1 Data — This ZIP file contains simulation files, system configurations, and a Simulink model required to replicate the results. The model is compatible with MATLAB/Simulink R2024a. (ZIP) [file pone.0327542.s001.zip]

Archive with 1 entries (1 files):
- PV35_simulation522025.slx
